# Supplementary material for: Quercetin as a Bitter Taste Receptor Agonist with Anticancer Effects in Head and Neck Cancer Cells
Source: Nutrients. 2025 Oct 14;17(20):3224. doi: 10.3390/nu17203224 (PMC12567344; doi:10.3390/nu17203224)
Supplement: Supplementary file 1 [file nutrients-17-03224-s001.zip]

Archive with 1 entries (1 files):
- nutrients-3914547-supplementary.pdf
